# Supplementary material for: Machine Learning Model for Identifying Antioxidant Proteins Using Features Calculated from Primary Sequences
Source: Biology (Basel). 2020 Oct 6;9(10):325. doi: 10.3390/biology9100325 (PMC7599600; doi:10.3390/biology9100325)
Supplement: Supplementary file 1 [file biology-09-00325-s001.zip]

Archive with 2 entries (2 files):
- data.xlsx
- final_model.model
